# Supplementary material for: Comparison of Side Effects of Nalbuphine and Morphine in the Treatment of Pain in children with Cancer: A Prospective Study
Source: Cancers (Basel). 2022 Jul 25;14(15):3617. doi: 10.3390/cancers14153617 (PMC9330467; doi:10.3390/cancers14153617)
Supplement: Supplementary file 1 [file cancers-14-03617-s001.zip]

Archive with 1 entries (1 files):
- cancers-1832790-supplementary.pdf
